# Supplementary material for: Integrated Assessment of Physiological, Molecular and Ultrastructural Responses to Heat Stress in Wheat
Source: Plants (Basel). 2026 Jun 18;15(12):1896. doi: 10.3390/plants15121896 (PMC13306779; doi:10.3390/plants15121896)
Supplement: Supplementary file 1 [file plants-15-01896-s001.zip]

Archive with 1 entries (1 files):
- plants-4322356-supplementary.pdf
